# Supplementary material for: Evaluation of a pressure plate for detection of hind limb lameness in cats
Source: PLoS One. 2020 Apr 22;15(4):e0231904. doi: 10.1371/journal.pone.0231904 (PMC7176114; doi:10.1371/journal.pone.0231904)
Supplement: S1 Dataset — (XLSX) [file pone.0231904.s001.xlsx]

## Sheet: descriptive Data
No	Breed	Geschlecht	age at control	lameness grade	hip	stifle
LAME CATS (LC)
1	DSH	fc	10y 7mo	2		x
2	DSH	mc	1y 10mo	2		x
3	DSH	mc	1y 9mo	2		x
4	DSH	fc	12y 11mo	3		x
5	BSH	mc	13y 1mo	2		x
6	DLH	mc	8J 8mo	2		x
7	Maine Coon	m	4y 9mo	3		x
8	DSH	mc	6y 6mo	0	x
9	DSH	mc	7y 4mo	1	x
10	DSH	m	9y 7mo	1	x
11	DSH	mc	9y 5mo	1	x
12	DSH	mc	8y 2mo	3	x
13	Persian	mc	6y 4mo	1	x
14	Maine Coon	mc	9y 10mo	1	x
15	DSH	mc	9y 6mo	0	x
16	DSH	mc	24mo	0	x
17	DSH	fc	16y	1	x
18	DSH	mc	8y 8mo	N/A	x
19	DSH	mc	4y 2mo	0	x
20	DSH	mc	4y 10 mo	0	x
CONTROL GROUP (NLC)
1	DSH	mc	49mo	0
2	DSH	mc	7mo	0
3	DSH	fc	10mo	0
4	DSH	fc	81mo	0
5	DSH	mc	79mo	0
6	DSH	fc	33mo	0
7	DSH	fc	166mo	0
8	DSH	fc	64mo	0
9	DSH	mc	46mo	0
10	DSH	mc	46mo	0
11	DSH	fc	31mo	0
12	DSH	mc	109mo	0
13	DSH	mc	N/A	0
14	DSH	fc	N/A	0
15	DSH	fc	46mo	0

## Sheet: LC
number	lameness	joint	body Mass	V_FL	Pfz_%TF_FL	Pfz_%TF_FR	Pfz_%TF_HL	Pfz_%TF_HR	Pfz_%TF_L	Pfz_%TF_CO	Pfz_%TF_IPS	Pfz_%TF_DI	Ifz_%TF_FL	Ifz_%TF_FR	Ifz_%TF_HL	Ifz_%TF_HR	Ifz_%TF_L	Ifz_%TF_CO	Ifz_%TF_IPS	Ifz_%TF_DI	SI_PFz_F	SI_PFz_H	SI_Ifz_F	SI_Ifz_H	SL_FL	SL_FR	SL_HL	SL_HR	SL_L	SL_CO	SL_IPS	SL_DI	PCA_FL	PCA_FR	PCA_HL	PCA_HR	PCA_L	PCA_CO	PCA_IPS	PCA_DI	SPD_FL	SPD_FR	SPD_HL	SPD_HR	SPD_L	SPD_CO	SPD_IPS	SPD_DI	StPh_%TF_FL
1	left	stifle	3.85	0.517566	29.0095	28.8438	20.6382	21.5085	20.6382	21.5085	29.0095	28.8438	27.7238	28.9424	20.163	23.1708	20.163	23.1708	27.7238	28.9424	0.286531	2.0649	2.15039	6.94111	0.465887	0.477221	0.473387	0.464035	0.473387	0.464035	0.465887	0.477221	12.9124	11.9901	10.3761	10.6067	10.3761	10.6067	12.9124	11.9901	0.545	0.568571	0.532857	0.56	0.532857	0.56	0.545	0.568571	65.4434
2	left	stifle	4.87959	0.677995	27.7733	28.3463	21.5833	22.297	21.5833	22.297	27.7733	28.3463	29.6285	30.2585	18.9839	21.1291	18.9839	21.1291	29.6285	30.2585	1.02107	1.6265	1.05195	5.34771	0.525137	0.477117	0.532357	0.473281	0.532357	0.473281	0.525137	0.477117	13.3429	12.6276	13.1608	13.4168	13.1608	13.4168	13.3429	12.6276	0.425333	0.433529	0.337692	0.361875	0.337692	0.361875	0.425333	0.433529	57.21
3	left	stifle	4.08448	0.717402	28.0811	31.7247	18.3324	21.8618	18.3324	21.8618	28.0811	31.7247	28.1383	32.7205	16.6056	22.5356	16.6056	22.5356	28.1383	32.7205	6.09244	8.7809	7.52916	15.1503	0.439073	0.439073	0.439073	0.439073	0.439073	0.439073	0.439073	0.439073	11.4598	11.8364	10.418	10.6528	10.418	10.6528	11.4598	11.8364	0.422	0.48	0.385455	0.416	0.385455	0.416	0.422	0.48	61.1374
4	right	stifle	4.67056	0.509684	28.9622	31.7801	19.244	20.0137	20.0137	19.244	31.7801	28.9622	29.0082	33.0915	21.1143	16.786	16.786	21.1143	33.0915	29.0082	4.63906	1.96078	6.57538	11.4203	0.425053	0.417318	0.445276	0.454133	0.454133	0.445276	0.417318	0.425053	12.1054	12.4513	11.2984	11.8364	11.8364	11.2984	12.4513	12.1054	0.45625	0.495714	0.486	0.366667	0.366667	0.486	0.495714	0.45625	70.137
5	left	stifle	3.19368	0.451136	30.9779	32.42	19.1529	17.4491	17.4491	19.1529	32.42	30.9779	32.8495	35.5433	18.1298	13.4774	13.4774	18.1298	35.5433	32.8495	2.27464	4.6549	3.93871	14.7193	0.399863	0.423224	0.426263	0.39908	0.39908	0.426263	0.423224	0.399863	11.225	11.812	10.33	9.52293	9.52293	10.33	11.812	11.225	0.425909	0.453182	0.3645	0.301	0.301	0.3645	0.453182	0.425909	66.1686
6	left	stifle	5.15606	0.642356	28.3286	28.4703	20.7743	22.4268	20.7743	22.4268	28.3286	28.4703	28.3015	29.5034	19.6323	22.5628	19.6323	22.5628	28.3015	29.5034	0.249375	3.82514	2.07928	6.94514	0.506888	0.507792	0.533955	0.526384	0.533955	0.526384	0.506888	0.507792	13.4505	13.7195	14.5265	14.1678	14.5265	14.1678	13.4505	13.7195	0.518889	0.536	0.458889	0.501111	0.458889	0.501111	0.518889	0.536	57.3876
7	right	stifle	4.74206	0.369714	28.6738	27.5377	23.3803	20.4082	20.4082	23.3803	27.5377	28.6738	28.7337	27.4852	25.3249	18.4562	18.4562	25.3249	27.4852	28.7337	2.02115	6.7874	2.22085	15.6887	0.398896	0.393836	0.398208	0.38038	0.38038	0.398208	0.393836	0.398896	14.7879	14.5232	13.74	12.7792	12.7792	13.74	14.5232	14.7879	0.671905	0.684583	0.664737	0.592727	0.592727	0.664737	0.684583	0.671905	64.5641
8	right	hip	7.65436	0.525665	27.5	28.4348	22.5	21.5652	21.5652	22.5	28.4348	28.6738	28.6262	30.4419	22.004	18.9278	18.9278	22.004	30.4419	28.6262	1.6712	2.12136	3.07383	7.51543	0.514097	0.525397	0.494277	0.496005	0.496005	0.494277	0.525397	0.514097	15.6588	15.7783	15.7783	15.4915	15.4915	15.7783	15.7783	15.6588	0.675	0.656	0.568333	0.538	0.538	0.568333	0.656	0.675	59.5062
9	left	hip	4.65538	0.665659	30.8765	31.6745	18.1902	19.2588	18.1902	19.2588	30.8765	31.6745	30.1649	34.198	15.947	19.6901	15.947	19.6901	30.1649	34.198	1.27585	2.85364	6.26613	10.5034	0.516587	0.496682	0.444175	0.453164	0.444175	0.453164	0.516587	0.496682	13.1302	13.0199	11.2545	11.7142	11.2545	11.7142	13.1302	13.0199	0.420769	0.44	0.353846	0.404167	0.353846	0.404167	0.420769	0.44	60.6947
10	right	hip	5.1962	0.678891	30.8454	30.1167	20.2891	18.7488	18.7488	20.2891	30.1167	30.8454	30.3735	29.6789	22.0232	17.9244	17.9244	22.0232	29.6789	30.3735	1.1954	3.94545	1.15654	10.2604	0.472487	0.47199	0.478497	0.479215	0.479215	0.478497	0.47199	0.472487	12.985	12.6306	12.108	11.3855	11.3855	12.108	12.6306	12.985	0.440526	0.427778	0.441176	0.3925	0.3925	0.441176	0.427778	0.440526	72.6404
11	right	hip	5.83273	0.538015	28.9068	27.6963	22.7439	20.653	20.653	22.7439	27.6963	28.9068	28.3277	28.0961	24.1714	19.4048	19.4048	24.1714	28.0961	28.3277	2.13869	4.81826	0.410459	10.9386	0.457312	0.478909	0.49309	0.4862	0.4862	0.49309	0.478909	0.457312	12.7303	13.3578	13.2681	12.282	12.282	13.2681	13.3578	12.7303	0.5325	0.51125	0.528333	0.49375	0.49375	0.528333	0.51125	0.5325	68.5446
12	left	hip	5.10543	0.486737	30.0084	31.126	19.0483	19.8173	19.0483	19.8173	30.0084	31.126	29.0798	32.5085	17.4927	20.9191	17.4927	20.9191	29.0798	32.5085	1.82803	1.97883	5.56712	8.92028	0.534964	0.519692	0.580877	0.537387	0.580877	0.537387	0.534964	0.519692	13.3625	13.3333	13.1088	13.2283	13.1088	13.2283	13.3625	13.3333	0.603684	0.643636	0.555	0.623889	0.555	0.623889	0.603684	0.643636	64.952
13	left	hip	4.49416	0.52688	29.6089	29.8105	20.2601	20.3205	20.2601	20.3205	29.6089	29.8105	32.2014	28.3024	19.1286	20.3676	19.1286	20.3676	32.2014	28.3024	0.339271	0.149032	6.44422	3.13712	0.501443	0.526176	0.517936	0.489622	0.517936	0.489622	0.501443	0.526176	13.6267	13.9341	12.3973	11.9533	12.3973	11.9533	13.6267	13.9341	0.54	0.468571	0.442143	0.44	0.442143	0.44	0.54	0.468571	60.582
14	left	hip	8.09714	0.617445	28.0168	27.3942	22.4134	22.1756	22.4134	22.1756	28.0168	27.3942	27.793	28.2596	20.8748	23.0726	20.8748	23.0726	27.793	28.2596	1.1236	0.533493	0.832538	5.00107	0.514569	0.523248	0.523962	0.526287	0.523962	0.526287	0.514569	0.523248	17.4518	18.0096	16.9737	17.4817	16.9737	17.4817	17.4518	18.0096	0.5525	0.573333	0.52	0.53875	0.52	0.53875	0.5525	0.573333	68.4766
15	left	hip	5.90541	0.727075	29.7155	31.0763	20.1217	19.0866	20.1217	19.0866	29.7155	31.0763	28.8459	34.7148	16.7422	19.6971	16.7422	19.6971	28.8459	34.7148	2.23847	2.64005	9.23342	8.10916	0.567199	0.640485	0.571172	0.566569	0.571172	0.566569	0.567199	0.640485	15.0611	15.2763	14.3439	13.6267	14.3439	13.6267	15.0611	15.2763	0.508333	0.598	0.455455	0.533636	0.455455	0.533636	0.508333	0.598	63.9344
16	right	hip	4.14362	0.297865	30.6431	30.4616	18.0998	20.7955	20.7955	18.0998	30.4616	30.6431	33.3148	30.1013	19.0802	17.5037	17.5037	19.0802	30.1013	33.3148	0.297111	6.93069	5.06726	4.30938	0.53514	0.417731	0.570533	0.495329	0.495329	0.570533	0.417731	0.53514	11.3727	11.6903	10.0408	10.758	10.758	10.0408	11.6903	11.3727	0.754286	0.744	0.715	0.62625	0.62625	0.715	0.744	0.754286	68.9394
17	left	hip	2.80894	0.730666	30.0163	28.4973	20.0192	21.4672	20.0192	21.4672	30.0163	28.4973	30.9888	28.6854	19.052	21.2738	19.052	21.2738	30.9888	28.6854	2.59588	3.49014	3.85984	5.50971	0.492949	0.494592	0.511197	0.510809	0.511197	0.510809	0.492949	0.494592	10.758	10.4998	9.58436	9.86146	9.58436	9.86146	10.758	10.4998	0.409091	0.4024	0.384091	0.375	0.384091	0.375	0.409091	0.4024	52.7778
18	left	hip	5.0499	0.419783	29.3561	29.1737	20.1529	21.3173	20.1529	21.3173	29.3561	29.1737	32.2487	28.2841	18.5044	20.9628	18.5044	20.9628	32.2487	28.2841	0.311527	2.80777	6.5495	6.22887	0.444352	0.48549	0.471501	0.387497	0.471501	0.387497	0.444352	0.48549	12.2402	11.885	11.5303	11.4752	11.5303	11.4752	12.2402	11.885	0.792667	0.734286	0.655385	0.674	0.655385	0.674	0.792667	0.734286	62.1531
19	right	hip	4.50306	0.848607	31.4967	30.6542	20.1985	17.6507	17.6507	20.1985	30.6542	31.4967	32.0895	31.5039	20.3724	16.0342	16.0342	20.3724	31.5039	32.0895	1.35558	6.73135	0.92076	11.916	0.490639	0.494072	0.50406	0.509554	0.509554	0.50406	0.494072	0.490639	14.4283	14.4283	13.1008	11.7889	11.7889	13.1008	14.4283	14.4283	0.385882	0.382941	0.391333	0.34375	0.34375	0.391333	0.382941	0.385882	57.622
20	right	hip	4.71927	0.562066	30.3218	29.8239	20.6363	19.218	19.218	20.6363	29.8239	30.3218	30.8707	29.7635	21.2042	18.1616	18.1616	21.2042	29.7635	30.8707	0.827764	3.55853	1.82602	7.72922	0.492165	0.496134	0.50827	0.507784	0.507784	0.50827	0.496134	0.492165	12.6306	12.4877	11.9392	12.5749	12.5749	11.9392	12.4877	12.6306	0.547222	0.521765	0.537647	0.488	0.488	0.537647	0.521765	0.547222	65.7868
			hind left lame		hind right lame
			HL=	L	HR=	L
			HR=	CO	HL=	CO
			FL=	IPS	FR=	IPS
			FR=	DI	FL=	DI
[truncated: 7 more columns]

## Sheet: NLC
NO	Body Mass	V_FL	Pfz_PR_TF_L	Pfz_PR_TF_CO	Pfz_PR_TF_IPS	Pfz_PR_TF_DI	Ifz_PR_TF_L	Ifz_PR_TF_CO	Ifz_PR_TF_IPS	Ifz_PR_TF_DI	SI_PFz_F	SI_PFz_H	SI_Ifz_F	SI_Ifz_H	SL_L	SL_CO	SL_IPS	SL_DI	PCA_L	PCA_CO	PCA_IPS	PCA_DI	SPD_L	SPD_CO	SPD_IPS	SPD_DI	StPh_PR_TF_L	StPh_PR_TF_CO	StPh_PR_TF_IPS	StPh_PR_TF_DI
1	6	0.71	24.4869	24.0133	25.3742	26.1257	23.8869	23.5289	26.8299	25.7543	1.45923	0.976562	2.04565	0.75519	0.496142	0.481917	0.480656	0.490885	16.3711	15.91	13.7733	13.6657	0.42	0.42	0.46	0.429333	42.7101	35.1443	45.9854	55.4348
2	4.1	0.69	20.478	21.5058	29.5503	28.4659	19.3962	20.938	29.1812	30.4846	1.86916	2.44811	2.1846	3.82255	0.47463	0.516918	0.521014	0.484048	10.7219	11.4225	12.1592	11.4137	0.369286	0.378462	0.397333	0.414286	52.6112	34.9593	50.8389	56.7241
3	4.3	0.64	22.7323	23.3392	26.6166	27.3119	24.0095	23.2432	26.4128	26.3344	1.28913	1.31737	0.148656	1.62184	0.511176	0.49648	0.504609	0.506242	11.2984	10.8142	11.2984	11.944	0.451111	0.436	0.473	0.461	50.2463	60.5505	67.2304	63.9913
4	3.8	0.8	15.7323	13.9063	34.8231	35.5382	15.2643	14.9256	35.203	34.607	1.01633	6.16114	0.853795	1.12195	0.597856	0.606424	0.498406	0.514325	9.32566	8.53144	11.2984	11.2984	0.371111	0.402857	0.398182	0.38	49.734	51.8433	55.8824	61.0266
5	6.1	0.77	18.0564	19.0697	31.0357	31.8382	17.3635	18.4156	31.497	32.7238	1.27637	2.72953	1.91031	2.9407	0.531522	0.547607	0.506153	0.510186	12.5089	12.3072	13.4505	13.8809	0.41625	0.4125	0.451111	0.45	65.7658	59.0909	67.2414	60
6	4	0.63	22.0424	20.1828	29.013	28.7618	21.4429	20.3814	28.5849	29.5909	0.434783	4.40387	1.7292	2.53803	0.425025	0.433585	0.438882	0.438883	10.4376	10.7604	11.3139	11.1742	0.386833	0.384167	0.413462	0.428333	48.0243	39.0572	61.3079	56.5789
7	6.6	0.72	21.5375	22.522	27.9742	27.9663	21.4927	21.1643	29.7782	27.5648	0.0141804	2.23439	3.85983	0.769737	0.567347	0.571754	0.531532	0.53029	15.208	15.8331	14.3472	15.483	0.54	0.510635	0.571313	0.54037	41.1067	39.403	61.2308	63.5294
8	4.4	0.73	19.3182	18.5065	32.1429	30.0325	19.8249	17.7056	32.7201	29.7494	3.39426	2.14592	4.75539	5.64679	0.494169	0.424561	0.480944	0.507614	10.4914	10.4914	12.9124	12.1054	0.455	0.45125	0.498571	0.476667	67.7656	60.9418	64.7564	63.986
9	4.5	0.81	24.0308	23.6876	25.8492	26.4323	24.064	24.0606	26.0506	25.8248	1.11535	0.719172	0.435163	0.00690584	0.471097	0.469833	0.45624	0.456775	12.2668	11.7459	12.4551	12.3744	0.3505	0.345636	0.351	0.3425	27.7551	38.8128	48.6486	48.249
10	6	0.68	21.9087	24.2177	26.3589	27.5147	21.0338	23.8702	26.8915	28.2044	2.14547	5.00582	2.38295	6.31653	0.587718	0.553594	0.547149	0.528156	14.7571	16.1406	13.1142	13.5581	0.426429	0.46	0.4725	0.462	37.8559	35.2484	46.6931	50.3608
11	3.9	0.58	20.1038	22.0729	29.289	28.5344	20.7886	20.6713	29.575	28.9651	1.30506	4.66872	1.04186	0.282868	0.470207	0.471018	0.465124	0.464964	10.2224	10.8582	10.418	10.4017	0.468889	0.438182	0.474545	0.481111	40.0826	47.3077	60.601	58.9655
12	4	0.83	18.9772	21.565	30.345	29.1128	18.7909	21.5715	29.5	30.1376	2.07254	6.38298	1.06916	6.88902	0.559934	0.55011	0.544394	0.544887	9.36152	11.2984	11.0678	11.944	0.334	0.34	0.351429	0.366	53.2934	38.2353	54.878	55.1913
13	6.2	0.66	19.5371	20.4221	29.9523	30.0885	19.5658	20.7868	29.729	29.9183	0.226757	2.21465	0.317333	3.02569	0.561983	0.563608	0.556125	0.5551	15.0645	14.3472	15.2439	15.7819	0.514444	0.525556	0.557778	0.558889	51.6199	39.5349	62.1514	68.5885
14	6.6	0.77	20.8328	19.5084	30.4856	29.1731	19.9069	19.8266	29.7649	30.5016	2.2	3.28305	1.22231	0.20225	0.488338	0.486354	0.481274	0.471357	13.5581	12.3744	13.4505	14.2575	0.379	0.3925	0.418333	0.4325	38.7863	45.6476	64.3426	64.7399
15	4	0.52	22.6627	21.5835	28.014	27.7397	22.1338	22.1846	26.7552	28.9263	0.491902	2.43902	3.89913	0.114603	0.432263	0.43463	0.414698	0.41067	12.5089	11.6571	12.4722	12.5089	0.500833	0.506667	0.505455	0.525	51.2479	51.7544	63.6691	54.6032
